# Supplementary material for: Standardizing Quality of Virtual Urgent Care: Using Standardized Patients in a Unique Experiential Onboarding Program
Source: MedEdPORTAL. 2022 Apr 12;18:11244. doi: 10.15766/mep_2374-8265.11244 (PMC9001763; doi:10.15766/mep_2374-8265.11244)
Supplement: Supplementary file 1 — Virtual Urgent Care Visit SP Case.docxPersonnel Responsibilities.docxSP Checklist.docxProgram Evaluation.docx [file mep_2374-8265.11244-s001.zip]

Archive with 5 entries (5 files):
- A. Virtual Urgent Care Visit SP Case.docx
- B. Personnel Responsibilities.docx
- C. SP Checklist.docx
- D. Program Evaluation.docx
- Educational_Summary_Report_11244.pdf
